# Supplementary material for: Who moved my eggs? An experimental test of the egg arrangement hypothesis for the rejection of brood parasitic eggs
Source: Anim Cogn. 2014 Sep 7;18(1):299–305. doi: 10.1007/s10071-014-0800-x (PMC4674666; doi:10.1007/s10071-014-0800-x)
Supplement: Supplementary file 2 — Custom ImageJ macro to calculate egg arrangement. To use this function in ImageJ, click Plugins, Macros, and Install and then select this macro. (IJM 2 kb) [file 10071_2014_800_MOESM2_ESM.ijm]

//Who moved my eggs? An experimental test of the clutch arrangement hypothesis for the rejection of brood parasitic eggs


//Daniel Hanley (1), Peter Samaš (1), Mark E. Hauber (2), Tomáš Grim (1)

//Affiliations and addresses:
// (1) Department of Zoology and Laboratory of Ornithology, Palacký University, 17. listopadu 50, Olomouc, 77146, Czech Republic

// (2) Department of Psychology, Hunter College and the Graduate Center, The City University of New York, 695 Park Avenue, New York, New York 10065, United States


//Email address: danielhanley00@gmail.com


function BPorientation() {
setTool("line");
waitForUser("Click the blunt pole and drag the line to tip");
run("Measure");
w=1;
while (w <= N){
BPorn = getResult("Angle",i-1);
if (BPorn< 0) {
BPorn= 360+BPorn;
}
else {
BPorn= BPorn;
}
setResult("BPorientation",i-1, BPorn); 
w=w+1;
}
}

function BPdistance() {
setTool("line");
waitForUser("Click the nest center and drag the line to the blunt pole");
run("Measure");
Length = getResult("Feret", i);
Angle = getResult("Angle", i);
if (Angle < 0) {
Angle= 360+Angle;
}
else {
Angle= Angle;
}
IJ.deleteRows(i, i);
setResult("BPdist",i-1, Length); 
setResult("BPangle",i-1, Angle); 
}

function foo() {
selectWindow(name);
run("Select None");
run("Set Measurements...", "  feret's display redirect=None decimal=3");
i=1;
while (i <= N){
BPorientation();
selectWindow(name);
BPdistance();
i=i+1;
}

egg=1;
while (egg <= N){
i=1;
while (i <= N){
Angle1 = getResult("FeretAngle",i-1);
Angle2 = getResult("FeretAngle", egg-1);
if (Angle1 >= Angle2) {
x1 = 180 - Angle1;
}
else {
x1 = 180 - Angle2;
}
if (Angle1 >= Angle2) {
x2 = Angle2;
}
else {
x2 = Angle1;
}
opt1 = 180-(180-x1-x2);
opt2 = (180-x1-x2);

if (Angle1 >= Angle2) {
AdjAngle=opt1;
}
else {
AdjAngle=opt2;
}
setResult("AdjacentAngle"+egg,i-1,180-AdjAngle); 
i=i+1;
}
egg=egg+1;
}

ImpAdjacent=getResult("AdjacentAngle"+N,0);
setResult("AdjacentAngle",0, ImpAdjacent); 
i=1;
while (i < N){
ImpAdjacent = getResult("AdjacentAngle"+i+1,i-1);
setResult("AdjacentAngle",i, ImpAdjacent); 
i=i+1;
}

}

N = getNumber("How many natural eggs are there: ", N);
DestDIR=getDirectory("Choose a directory to save your files to");
name=getTitle; 
setSlice(1);
foo();
selectWindow("Results");


saveAs("Results", DestDIR+name+"before.xls");
run("Clear Results");
setSlice(2);
foo();
selectWindow("Results");
saveAs("Results", DestDIR+name+"after.xls");
run("Clear Results");
selectWindow("Results");
run("Close");
