# Supplementary material for: Who moved my eggs? An experimental test of the egg arrangement hypothesis for the rejection of brood parasitic eggs
Source: Anim Cogn. 2014 Sep 7;18(1):299–305. doi: 10.1007/s10071-014-0800-x (PMC4674666; doi:10.1007/s10071-014-0800-x)
Supplement: Supplementary file 3 — ImageMagick codes used to calculate dissimilarity (for details see Methods). To use these codes you must first have ImageMagick installed, and then extract this zipped file. These are bash codes intended to be run on a Linux operating system, but these can be customized for other operating systems. (ZIP 13 kb) [file 10071_2014_800_MOESM3_ESM.zip]

Archive with 13 entries (4 files):
- 10071_2014_800_MOESM3_ESM/EggArrangev0.1/
- 10071_2014_800_MOESM3_ESM/EggArrangev0.1/clean.sh
- 10071_2014_800_MOESM3_ESM/EggArrangev0.1/EggArrange.sh
- 10071_2014_800_MOESM3_ESM/EggArrangev0.1/final/
- 10071_2014_800_MOESM3_ESM/EggArrangev0.1/input/
- 10071_2014_800_MOESM3_ESM/EggArrangev0.1/output/
- 10071_2014_800_MOESM3_ESM/EggArrangev0.1/photomanip.sh
- 10071_2014_800_MOESM3_ESM/EggArrangev0.1/README.rtf
- 10071_2014_800_MOESM3_ESM/EggArrangev0.1/temp/
- 10071_2014_800_MOESM3_ESM/EggArrangev0.1/temp/comparisons/
- 10071_2014_800_MOESM3_ESM/EggArrangev0.1/temp/images/
- 10071_2014_800_MOESM3_ESM/EggArrangev0.1/temp/scale/
- 10071_2014_800_MOESM3_ESM/EggArrangev0.1/temp/shift/
