# Supplementary material for: Who moved my eggs? An experimental test of the egg arrangement hypothesis for the rejection of brood parasitic eggs
Source: Anim Cogn. 2014 Sep 7;18(1):299–305. doi: 10.1007/s10071-014-0800-x (PMC4674666; doi:10.1007/s10071-014-0800-x)
Supplement: Supplementary file 3 — ImageMagick codes used to calculate dissimilarity (for details see Methods). To use these codes you must first have ImageMagick installed, and then extract this zipped file. These are bash codes intended to be run on a Linux operating system, but these can be customized for other operating systems. (ZIP 13 kb) [file 10071_2014_800_MOESM3_ESM.zip › 10071_2014_800_MOESM3_ESM/EggArrangev0.1/EggArrange.sh]

###Copy desired photos from input to a working directory
sh clean.sh

for file in temp/*;
do
  rm $file
done;

rm temp/images/image1.tif;
rm temp/images/image2.tif;

clear

printf "###########################\n";
printf "###########################\n";
printf "####   Egg Arrange v0.1  ###\n";
printf "###########################\n";
printf "##Requirements: Before and \n";
printf "##after photographs        \n";
printf "##Saved in Tif format, as: \n";
printf "##[nest#].[tifarrangement# \n";
printf "##\n";
printf "##Uses ImageMagick\n";


echo "Please enter the nest name you wish to compare"
read name
img1=$name.tifarrangement1.tif;
img2=$name.tifarrangement2.tif;

cp input/$img1 temp/images/image1.tif;
cp input/$img2 temp/images/image2.tif;


##Preparation
##First the reference picture is examined and information stored about its properties
###Pixels in image
convert temp/images/image1.tif -alpha extract -format %c histogram:info: | grep white | sed -n 's/^ *\(.*\):.*$/\1/p' > temp/pixels;
###Calculate black pixels
convert temp/images/image1.tif -format %c histogram:info: | grep -v white | sed -n 's/^ *\(.*\):.*$/\1/p' > temp/nonwhite;
awk '{total+=$0}END{print total}' temp/nonwhite > temp/blackpixels;

##The second image will be altered to compare with image1;
##Size of the original image;
identify -format "%[fx:w]x%[fx:h]" temp/images/image2.tif >temp/size;
identify -format "%[fx:w]" temp/images/image2.tif > temp/width
identify -format "%[fx:h]" temp/images/image2.tif >temp/height

sh photomanip.sh;
sh clean.sh;
sh photomanip.sh;


dis=$(cat output/output.csv)
black=$(cat temp/blackpixels)
disimilarity=$(echo "scale=5; $dis / $black" | bc);
echo $name >> final/name
echo $disimilarity >> final/disimilarity
cp output/output.tif final/$name.tif
