# Supplementary material for: Who moved my eggs? An experimental test of the egg arrangement hypothesis for the rejection of brood parasitic eggs
Source: Anim Cogn. 2014 Sep 7;18(1):299–305. doi: 10.1007/s10071-014-0800-x (PMC4674666; doi:10.1007/s10071-014-0800-x)
Supplement: Supplementary file 3 — ImageMagick codes used to calculate dissimilarity (for details see Methods). To use these codes you must first have ImageMagick installed, and then extract this zipped file. These are bash codes intended to be run on a Linux operating system, but these can be customized for other operating systems. (ZIP 13 kb) [file 10071_2014_800_MOESM3_ESM.zip › 10071_2014_800_MOESM3_ESM/EggArrangev0.1/photomanip.sh]

##Scale image add a border around the small one to match size
for i in `seq 85 115`; 
do   
convert -scale $i% +repage temp/images/image2.tif temp/scale/$i.tif;
siz=$(cat temp/size)
convert -gravity Center -crop $siz-0-0\! -background white -flatten temp/scale/$i.tif temp/scale/$i.tif
done;

###makes a blank comparisons file
>temp/comparison

##The scaled image2 variants are now compared with image1
###Compares the difference between all the scaled images and stores the comparisons
for i in `seq 85 115`; do compare -metric AE -fuzz 5% temp/images/image1.tif temp/scale/$i.tif temp/comparisons/$i.tif  1>> temp/comparison 2>&1; done

##Finds the smallest difference
smallest=$(awk 'NR==1{max=min=$1;}{for(i=1;i<=NF;i++){max=max<$i?$i:max;min=min>$i?$i:min;}}END{print min;}' temp/comparison)

#Finds the location of the smallest difference
for i in `seq 1 31`; 
do 
if [ $(head -$i temp/comparison|tail -1) = $smallest ] ; 
then   whichline=$(echo $i); 
fi; 
done

#Finds the best comparison photo, moves it to the output, and saves the difference in an output file
bestphoto=$(($whichline + 85-1));
cp temp/comparisons/$bestphoto.tif output/output.tif;
head -$whichline temp/comparison|tail -1 > output/output.csv
cp temp/scale/$bestphoto.tif temp/images/image2.tif;


##Shifts the photo on the x axis
###makes a blank comparisons file
>temp/comparison

for i in `seq 1 15`;
do
width=$(cat temp/width)
shiftby=$((width * i / 100)) 
convert -page -$shiftby+0 temp/images/image2.tif -background white  -flatten temp/shift/-$i.png
done;
convert -page +0+0 temp/images/image2.tif -background none  temp/shift/0.png
for i in `seq 1 15`;
do 
shiftby=$(( $width * $i / 100));
convert -page +$shiftby+0 temp/images/image2.tif -background white  -flatten temp/shift/$i.png;
done;

##The shifted image2 variants are now compared with image1
###Compares the difference between all the scaled images and stores the comparisons
for i in `seq -15 15`;
do 
compare -metric AE -fuzz 5% temp/images/image1.tif temp/shift/$i.png temp/comparisons/$i.tif  1>> temp/comparison 2>&1;
done;

##Finds the smallest difference
smallest=$(awk 'NR==1{max=min=$1;}{for(i=1;i<=NF;i++){max=max<$i?$i:max;min=min>$i?$i:min;}}END{print min;}' temp/comparison)

#Finds the location of the smallest difference
for i in `seq 1 31`;
do 
if [ $(head -$i temp/comparison|tail -1) = $smallest ] ; then   whichline=$(echo $i); 
fi; 
done

#Finds the best comparison photo, moves it to the output, and saves the difference in an output file
bestphoto=$(($whichline + -15 -1 ));
cp temp/comparisons/$bestphoto.tif output/output.tif;
head -$whichline temp/comparison|tail -1 > output/output.csv
cp temp/shift/$bestphoto.png temp/images/image2.png;
convert temp/images/image2.png temp/images/image2.tif;
rm temp/images/image2.png;


##Now shifts the photo on the y axis

###makes a blank comparisons file
>temp/comparison
for i in `seq 1 15`;
do
height=$(cat temp/height) 
shiftby=$(( $height * $i / 100))
convert -page +0-$shiftby temp/images/image2.tif -background white  -flatten temp/shift/-$i.png
done;
convert -page +0+0 temp/images/image2.tif -background none  temp/shift/0.png;
for i in `seq 1 15`;
do
shiftby=$(( $height * $i / 100))
convert -page +0+$shiftby temp/images/image2.tif -background white  -flatten temp/shift/$i.png
done;

##The shifted image2 variants are now compared with image1
###Compares the difference between all the scaled images and stores the comparisons
for i in `seq -15 15`; 
do 
compare -metric AE -fuzz 5% temp/images/image1.tif temp/shift/$i.png temp/comparisons/$i.tif  1>> temp/comparison 2>&1; 
done;

##Finds the smallest difference
smallest=$(awk 'NR==1{max=min=$1;}{for(i=1;i<=NF;i++){max=max<$i?$i:max;min=min>$i?$i:min;}}END{print min;}' temp/comparison)

#Finds the location of the smallest difference
for i in `seq 1 31`; 
do 
if [ $(head -$i temp/comparison|tail -1) = $smallest ] ; then   whichline=$(echo $i); 
fi; 
done

#Finds the best comparison photo, moves it to the output, and saves the difference in an output file
bestphoto=$(($whichline + -15 -1 ));
cp temp/comparisons/$bestphoto.tif output/output.tif;
head -$whichline temp/comparison|tail -1 > output/output.csv
cp temp/shift/$bestphoto.png temp/images/image2.png;
convert temp/images/image2.png temp/images/image2.tif;
rm temp/images/image2.png;
